# Supplementary material for: SUMOylation of SAMHD1 at Lysine 595 is required for HIV-1 restriction in non-cycling cells
Source: Nat Commun. 2021 Jul 28;12:4582. doi: 10.1038/s41467-021-24802-5 (PMC8319325; doi:10.1038/s41467-021-24802-5)
Supplement: Supplementary file 4 — Source Data [file 41467_2021_24802_MOESM4_ESM.xlsx]

## Sheet: Fig 1A
Fig 1A	Densitrometric quantification of SUMOylated versus unmodified SAMHD1
								Lane	sample	Unmod			SAM~SUMO			total	%Unmod	%SAM~SUMO	%SAM~SUMO - bcg
										measure 1	measure 2	average	measure 1	measure 2	average
								1	WT	31748	32950	32349	887	553	720	33069	97.8227	2.17727	0
								2	WT+S1	30001	29296	29648.5	780	519	649.5	30298	97.8563	2.14371	-0.0335599
								3	WT+S2	32564	33232	32898	3427	2694	3060.5	35958.5	91.4888	8.5112	6.33393
								4	WT+S3	29934	30632	30283	2672	2082	2377	32660	92.722	7.27802	5.10075
								5	WT	24234	27407	25820.5	906	438	672	26492.5	97.4634	2.53657	0.359301
								6	WT+S1	29049	30299	29674	694	367	530.5	30204.5	98.2436	1.75636	-0.420905
								7	WT+S2	28151	31340	29745.5	4260	3632	3946	33691.5	88.2878	11.7122	9.53489
								8	WT+S3	31544	32055	31799.5	2279	1798	2038.5	33838	93.9757	6.02429	3.84703

## Sheet: Fig 1B
Supplementary Figure 14 : Full scans of immunoblots – related to Fig. 1a, 1b, 1c and 1d. (a) Full scan for SAMHD1, SUMOylated SAMHD1, SUMO1 and SUMO2/3 immunoblots shown in Fig 1a. Boxes highlight lanes used in figure. (b,c) Full scan for SAMHD1 and SUMOylated SAMHD1 immunoblots shown in Fig 1b (b) and c (c). Boxes highlight lanes used in figure. (d) Full scan for SAMHD1 and SUMOylated SAMHD1 imm…

## Sheet: Fig 1C
Supplementary Figure 14 : Full scans of immunoblots – related to Fig. 1a, 1b, 1c and 1d. (a) Full scan for SAMHD1, SUMOylated SAMHD1, SUMO1 and SUMO2/3 immunoblots shown in Fig 1a. Boxes highlight lanes used in figure. (b,c) Full scan for SAMHD1 and SUMOylated SAMHD1 immunoblots shown in Fig 1b (b) and c (c). Boxes highlight lanes used in figure. (d) Full scan for SAMHD1 and SUMOylated SAMHD1 imm…

## Sheet: Fig 1D
Supplementary Figure 14 : Full scans of immunoblots – related to Fig. 1a, 1b, 1c and 1d. (a) Full scan for SAMHD1, SUMOylated SAMHD1, SUMO1 and SUMO2/3 immunoblots shown in Fig 1a. Boxes highlight lanes used in figure. (b,c) Full scan for SAMHD1 and SUMOylated SAMHD1 immunoblots shown in Fig 1b (b) and c (c). Boxes highlight lanes used in figure. (d) Full scan for SAMHD1 and SUMOylated SAMHD1 imm…

## Sheet: Fig 1F
Fig 1F	Fig 1F	Quantification PLA images
donor #1																donor #2
not treated				GA				VLP-Vpx				VLP-Vpx + GA				not treated				GA
Dataset	Mean intensityTXRED	Mean intensityGFP	ratio Red/green	Dataset	Mean intensityTXRED	Mean intensityGFP	ratio Red/green	Dataset	Mean intensityTXRED	Mean intensityGFP	ratio Red/green	Dataset	Mean intensityTXRED	Mean intensityGFP	ratio Red/green	Dataset	Mean intensityTXRED	Mean intensityGFP	ratio Red/green	Dataset	Mean intensityTXRED	Mean intensityGFP	ratio Red/green
8000 020.nd2	1626.35	3049.59	0.5333	8000 + AG 008.nd2	1007.58	857.541	1.17497	8000 + Vpx 014.nd2	728.004	877.546	0.82959	8000 + Vpx+AG 016.nd2	698.031	943.589	0.739762	NT puits 4006.nd2	2476.55	5334.67	0.464238	NT puits + AG001.nd2	1612.14	8091.78	0.199232
8000 -- .nd2	1184.81	4383.73	0.270274	8000 + AG 008.nd2	926.168	1010.88	0.916203	8000 + Vpx 013.nd2	798.774	894.165	0.893319	8000 + Vpx+AG 015.nd2	495.889	1001.58	0.495109	NT puits 4003.nd2	3757.41	5363.63	0.700535	NT puits + AG001.nd2	1691.92	8690.36	0.19469
8000 020.nd2	3000.63	5147.09	0.582976	8000 + AG 008.nd2	1051.23	1020.04	1.03058	8000 + Vpx 009.nd2	556.393	909.856	0.611518	8000 + Vpx+AG 017.nd2	1065.69	1064.04	1.00154	NT puits 4002.nd2	2311.13	7091.38	0.325907	NT puits + AG002.nd2	1835.98	18009.2	0.101947
8000 020.nd2	3764.7	6334.05	0.594358	8000 + AG 008.nd2	1108.94	1047.3	1.05885	8000 + Vpx 009.nd2	774.227	953.707	0.811808	8000 + Vpx+AG 016.nd2	846.817	1093.92	0.774114	NT puits 4003.nd2	1690.98	7371.8	0.229385	NT puits + AG003.nd2	1953.98	16668.7	0.117225
8000 020.nd2	4048.44	6615.61	0.611953	8000 + AG 008.nd2	1006.09	1153.99	0.871835	8000 + Vpx 009.nd2	902.995	1079.06	0.836832	8000 + Vpx+AG 017.nd2	1060.35	1104.21	0.960279	NT puits 4006.nd2	2769.15	7690.16	0.36009	NT puits + AG005.nd2	1955.7	4703.52	0.415794
8000 020.nd2	3747.58	6942.97	0.539767	8000 + AG 008.nd2	1209.72	1248.01	0.969321	8000 + Vpx 013.nd2	1039.17	1130.39	0.919305	8000 + Vpx+AG 017.nd2	1036.34	1110.06	0.933594	NT puits 4003.nd2	1865.93	8120.85	0.22977	NT puits + AG002.nd2	2005.17	10664.1	0.188029
8000 019.nd2	2095.68	7401.15	0.283157	8000 + AG 008.nd2	1183.85	1305.78	0.906621	8000 + Vpx 009.nd2	606.67	1143.72	0.530437	8000 + Vpx+AG 016.nd2	861.671	1141.78	0.754672	NT puits 4006.nd2	3365.97	8755.57	0.384438	NT puits + AG003.nd2	2023.2	15175.1	0.133324
8000 020.nd2	4591.5	7737.53	0.593407	8000 + AG 008.nd2	1165.75	1379.9	0.844805	8000 + Vpx 014.nd2	1449.77	1148.07	1.26279	8000 + Vpx+AG 017.nd2	1829.8	1294.78	1.41322	NT puits 4.nd2	3355.9	10739.9	0.312472	NT puits + AG001.nd2	2048.01	11950.1	0.17138
8000 -- 002.nd2	3671.97	11867.6	0.309412	8000 + AG 007.nd2	778.739	2719.52	0.286352	8000 + Vpx 013.nd2	1135.85	1154.31	0.984014	8000 + Vpx+AG 015.nd2	591.263	1313.95	0.449988	NT puits 4006.nd2	2780.03	10891.2	0.255254	NT puits + AG003.nd2	2053.94	18002.4	0.114093
8000 -- 002.nd2	7239.1	12290.9	0.588978	8000 + AG 007.nd2	987.153	3564.63	0.27693	8000 + Vpx 013.nd2	1123.95	1175.89	0.955822	8000 + Vpx+AG 015.nd2	573.29	1544.8	0.371109	NT puits 4004.nd2	3351.08	11828.7	0.2833	NT puits + AG004.nd2	2133.98	14171	0.150588
8000 -- 003.nd2	2246.65	12592.1	0.178418	8000 + AG 005.nd2	1203.39	4119.22	0.29214	8000 + Vpx 013.nd2	1189.86	1201.5	0.990313	8000 + Vpx+AG 015.nd2	629.382	1626.13	0.387042	NT puits 4004.nd2	2942.48	12250.1	0.2402	NT puits + AG003.nd2	2151.75	18228.8	0.118042
8000 020.nd2	8845.56	13347.9	0.662694	8000 + AG 004.nd2	1578.27	4257	0.370748	8000 + Vpx 009.nd2	600.652	1231.7	0.487661	8000 + Vpx+AG 016.nd2	803.991	1640.36	0.490131	NT puits 4004.nd2	5033.95	13258.5	0.379677	NT puits + AG001.nd2	2165.08	14720.6	0.147078
8000 019.nd2	4694.7	14004.1	0.335238	8000 + AG 004.nd2	1331.92	4320.63	0.30827	8000 + Vpx 010.nd2	1215.45	1286.32	0.944905	8000 + Vpx+AG 015.nd2	576.24	1835.79	0.313893	NT puits 4004.nd2	3299.22	13595	0.242679	NT puits + AG002.nd2	2169.09	11685.7	0.18562
8000 -- 002.nd2	7584.38	14024.5	0.540794	8000 + AG 008.nd2	1715.95	4952.08	0.34651	8000 + Vpx 010.nd2	1262.61	1321.53	0.955413	8000 + Vpx+AG 015.nd2	983.173	2017.8	0.48725	NT puits 4003.nd2	4332.59	13839.5	0.31306	NT puits + AG004.nd2	2177.1	13060.4	0.166694
8000 -- 002.nd2	5161.76	14894.8	0.346548	8000 + AG 007.nd2	1693.77	5127.51	0.33033	8000 + Vpx 014.nd2	1356.59	1340.02	1.01237	8000 + Vpx+AG 016.nd2	1363.27	2041.37	0.66782	NT puits 4006.nd2	3781.27	14429.6	0.262049	NT puits + AG004.nd2	2234.3	16482.9	0.135552
8000 -- 003.nd2	7082.42	16634.8	0.42576	8000 + AG 006.nd2	1737.52	5130.34	0.338676	8000 + Vpx 014.nd2	1081.63	1366.48	0.791541	8000 + Vpx+AG 017.nd2	1717.16	2111.53	0.813229	NT puits 4004.nd2	3905.03	14728.3	0.265138	NT puits + AG003.nd2	2274.27	18153.9	0.125277
8000 019.nd2	4237.75	16917.3	0.250498	8000 + AG 005.nd2	2078.74	5581.86	0.372411	8000 + Vpx 014.nd2	1285.61	1385.91	0.927633	8000 + Vpx+AG 016.nd2	1137.17	2116.86	0.537196	NT puits 4006.nd2	3880.11	15297.1	0.253649	NT puits + AG001.nd2	2346.79	18113.3	0.129562
8000 -- 003.nd2	7149.04	17505.1	0.408398	8000 AG 021.nd2	1272.58	5615.57	0.226617	8000 + Vpx 010.nd2	1056.31	1394.27	0.757609	8000 + Vpx+AG 015.nd2	699.574	2409.88	0.290294	NT puits 4004.nd2	3069.38	15381.3	0.199553	NT puits + AG001.nd2	2362.53	19676	0.120072
8000 019.nd2	7089.5	18160.4	0.390382	8000 + AG 004.nd2	1887.18	5831.02	0.323645	8000 + Vpx 009.nd2	852.833	1401.65	0.608447	8000 + Vpx+AG 017.nd2	1370.33	2474.37	0.553809	NT puits 4004.nd2	3060.36	15498.3	0.197464	NT puits + AG001.nd2	2369.26	22595.7	0.104855
8000 019.nd2	5467.67	21425.7	0.255192	8000 + AG 007.nd2	1311.94	5983.48	0.21926	8000 + Vpx 014.nd2	1197.48	1406.89	0.851159	8000 + Vpx+AG 016.nd2	1296.69	2551.35	0.508235	NT puits 4.nd2	5329.14	15650.4	0.340511	NT puits + AG003.nd2	2457.09	24658.7	0.0996436
8000 -- .nd2	3707.95	21461.1	0.172776	8000 + AG 004.nd2	2321.57	6059.75	0.383114	8000 + Vpx 014.nd2	1226.3	1409.3	0.870152	8000 + Vpx+AG 017.nd2	2878.21	5000.49	0.575585	NT puits 4003.nd2	3733.5	15776.2	0.236654	NT puits + AG004.nd2	2477.38	13738.9	0.180318
8000 -- 003.nd2	6049.55	23878.5	0.253348	8000 AG 021.nd2	1390.17	6101.98	0.227823	8000 + Vpx 010.nd2	1261.43	1570.96	0.802969	8000 + Vpx+AG 017.nd2	4327.36	11213.9	0.385892	NT puits 4006.nd2	3503.03	15776.4	0.222043	NT puits + AG001.nd2	2508.61	20062.5	0.12504
8000 -- 002.nd2	23067	26836.8	0.85953	8000 AG 021.nd2	1883.47	6256.55	0.30104	8000 + Vpx 013.nd2	1447.55	1624.45	0.891102					NT puits 4.nd2	4822.49	15880	0.303683	NT puits + AG002.nd2	2539.85	16564.4	0.153332
8000 020.nd2	23577.2	27246	0.865347	8000 + AG 006.nd2	1781.73	6387.05	0.27896	8000 + Vpx 013.nd2	1385.24	1707.16	0.811429					NT puits 4001.nd2	4222.83	15929	0.265104	NT puits + AG002.nd2	2549.53	20909.8	0.12193
8000 -- 002.nd2	14589.4	27674.6	0.527178	8000 + AG 006.nd2	1905.97	6721.71	0.283554	8000 + Vpx 010.nd2	1422.21	1710.23	0.831593					NT puits 4001.nd2	3348.53	16513.8	0.202772	NT puits + AG003.nd2	2571.4	16099.2	0.159722
8000 -- 003.nd2	8318.28	28777.7	0.289053	8000 AG 021.nd2	1336.05	6741.63	0.198179	8000 + Vpx 010.nd2	1415.08	1879.36	0.752958					NT puits 4003.nd2	4056.64	16619.7	0.244087	NT puits + AG001.nd2	2607.1	20734.7	0.125736
8000 -- .nd2	18906.2	61122.2	0.309318	8000 AG 021.nd2	1330.12	6765.53	0.196602	8000 + Vpx 010.nd2	1887.01	2055.02	0.918244					NT puits 4006.nd2	4227.07	17338.4	0.243799	NT puits + AG002.nd2	2612.96	15843.6	0.164922
8000 --1311 .nd2	791.566	5239.18	0.151086	8000 + AG 006.nd2	1774.53	6846.71	0.25918	8000 + Vpx 013.nd2	1343.07	3423.56	0.392301					NT puits 4.nd2	4670.37	17632.1	0.264879	NT puits + AG001.nd2	2618.12	25206.1	0.103869
8000 -- 008-1311.nd2	4113.54	5424.97	0.758261	8000 + AG 006.nd2	1986.92	7171.26	0.277068	8000 + Vpx 014.nd2	3345.31	4166.2	0.802965					NT puits 4004.nd2	6093.24	17748.7	0.343306	NT puits + AG002.nd2	2655.29	20006	0.132724
8000 -- 001-1311.nd2	1917.28	5929.78	0.32333	8000 + AG 004.nd2	1876.56	7334.07	0.255869	8000 + Vpx 009.nd2	1956.82	4539.29	0.431085					NT puits 4003.nd2	5691.29	17924.8	0.317509	NT puits + AG001.nd2	2655.87	19164.3	0.138585
8000 -- 008-1311.nd2	2895.08	7219.13	0.401029	8000 AG 021.nd2	1169.49	7354.85	0.159009	8000 + Vpx 010.nd2	3308.28	7096.45	0.466188					NT puits 4.nd2	6718.95	18534.4	0.362512	NT puits + AG002.nd2	2665.02	20420.7	0.130506
8000 -- 006-1311.nd2	2955.14	8485.02	0.348277	8000 AG 021.nd2	1524.78	7457.47	0.204463	8000 + Vpx 010.nd2	3628.63	10904.4	0.332766					NT puits 4006.nd2	5058.4	18891.7	0.267758	NT puits + AG004.nd2	2735.77	23986.7	0.114054
8000 -- 001-1311.nd2	2024.59	8537.56	0.237139	8000 + AG 005.nd2	2008.22	7658.45	0.262223	8000 + Vpx 014.nd2	3833.29	13342.1	0.287308					NT puits 4002.nd2	4047.65	19451.4	0.208091	NT puits + AG004.nd2	2778.8	22018.7	0.126202
8000 --1311 .nd2	1310.44	8552.94	0.153215	8000 AG 021.nd2	1167.47	7684	0.151935	8000 + Vpx 010.nd2	7918.53	26306.6	0.301009					NT puits 4004.nd2	5241.71	19574.7	0.26778	NT puits + AG002.nd2	2786.21	24199	0.115137
8000 -- 002-1311.nd2	2008.27	8672.64	0.231564	8000 + AG 004.nd2	2178.33	7704.01	0.282752									NT puits 4001.nd2	5591.23	19685.8	0.284023	NT puits + AG003.nd2	2820.92	25807.3	0.109307
8000 --1311 .nd2	1391.99	9284.24	0.14993	8000 + AG 005.nd2	2506.38	7710.6	0.325057									NT puits 4006.nd2	8634.79	19849.3	0.435017	NT puits + AG004.nd2	2865.98	20412.8	0.140401
8000 -- 006-1311.nd2	2419.87	9338.5	0.259128	8000 AG 021.nd2	1662.64	7866.08	0.211368									NT puits 4.nd2	7867.55	20247.1	0.388576	NT puits + AG002.nd2	2876.08	20520.4	0.140157
8000 -- 006-1311.nd2	1439.29	9487.42	0.151706	8000 + AG 005.nd2	2689.24	7898.24	0.340486									NT puits 4001.nd2	3053.26	20630.5	0.147998	NT puits + AG002.nd2	2948.46	15386.6	0.191625
8000 -- 006-1311.nd2	4615.66	9803.01	0.470841	8000 AG 022.nd2	2171.59	8065.94	0.26923									NT puits 4002.nd2	3688	20667.3	0.178446	NT puits + AG005.nd2	2991.55	11329	0.26406
8000 -- 002-1311.nd2	3242.38	10089.2	0.321373	8000 + AG 005.nd2	1971.62	8162.73	0.24154									NT puits 4.nd2	5179.16	20711.9	0.250057	NT puits + AG003.nd2	3003.16	26362.8	0.113917
8000 -- 006-1311.nd2	2918.9	10502.5	0.277924	8000 + AG 006.nd2	2508.74	8165.67	0.30723									NT puits 4004.nd2	6235.95	20743	0.30063	NT puits + AG004.nd2	3019.86	20613.8	0.146497
8000 --1311 .nd2	2881.43	10767.6	0.267602	8000 + AG 004.nd2	2170.55	8191.25	0.264984									NT puits 4001.nd2	5191.75	20782.1	0.249818	NT puits + AG002.nd2	3051.89	27353.2	0.111574
8000 -- 003-1311.nd2	4407.6	10778.1	0.408941	8000 + AG 005.nd2	2169.42	8235.24	0.263432									NT puits 4004.nd2	5804.35	21015	0.2762	NT puits + AG001.nd2	3109.73	22467.5	0.13841
8000 -- 008-1311.nd2	4310.97	10788.3	0.399596	8000 + AG 007.nd2	1462.27	8285.1	0.176493									NT puits 4.nd2	6659.81	21022.3	0.316797	NT puits + AG003.nd2	3133.08	21452.7	0.146046
8000 -- 004-1311.nd2	5277.49	10962.9	0.481398	8000 AG 021.nd2	1687.74	8463.79	0.199408									NT puits 4006.nd2	4616.91	21183.1	0.217952	NT puits + AG003.nd2	3190.44	16852.9	0.189311
8000 -- 004-1311.nd2	5102.7	10985.7	0.464484	8000 + AG 005.nd2	2209.4	8495.79	0.260059									NT puits 4001.nd2	4583.22	21354.1	0.21463	NT puits + AG001.nd2	3199.86	27524	0.116257
8000 -- 002-1311.nd2	3755.2	11043.4	0.340039	8000 AG 022.nd2	2473.85	8910.06	0.277647									NT puits 4002.nd2	4750.89	21358.3	0.222437	NT puits + AG.nd2	3202.3	15939.5	0.200904
8000 -- 001-1311.nd2	4391.98	11610.4	0.378279	8000 + AG 007.nd2	2217.07	8917.94	0.248607									NT puits 4006.nd2	6368.65	21789.5	0.292281	NT puits + AG001.nd2	3218.7	19799.7	0.162563
8000 -- 001-1311.nd2	3634.84	12547.6	0.289683	8000 AG 021.nd2	1847.79	9005.09	0.205194									NT puits 4006.nd2	4667.3	21891.1	0.213205	NT puits + AG002.nd2	3299.29	27878.8	0.118344
8000 -- 001-1311.nd2	3009.31	12939.6	0.232566	8000 + AG 006.nd2	2231.39	9035.57	0.246956									NT puits 4006.nd2	7170.63	22201	0.322986	NT puits + AG004.nd2	3310.63	25621	0.129215
8000 -- 001-1311.nd2	2787.57	13636.5	0.20442	8000 + AG 004.nd2	2717.84	9072.15	0.299581									NT puits 4006.nd2	4143.35	22275.3	0.186007	NT puits + AG.nd2	3319.23	15324.8	0.216592
8000 -- 005-1311.nd2	7086.78	13990.5	0.506543	8000 + AG 005.nd2	2605.7	9201.14	0.283193									NT puits 4003.nd2	3135.38	22691.3	0.138175	NT puits + AG002.nd2	3342.45	27784.4	0.120299
8000 -- 004-1311.nd2	6389.48	14235.4	0.448844	8000 + AG 007.nd2	2196.64	9647.28	0.227696									NT puits 4.nd2	7141.78	22804.1	0.313179	NT puits + AG004.nd2	3398.16	19691.6	0.172569
8000 -- 005-1311.nd2	4810.73	14346.9	0.335314	8000 + AG 006.nd2	2324.75	9700.51	0.239652									NT puits 4004.nd2	5576.23	22841.3	0.24413	NT puits + AG003.nd2	3399.88	31277	0.108702
8000 -- 004-1311.nd2	7495.81	14437.3	0.519196	8000 + AG 006.nd2	2750.82	9775.23	0.281407									NT puits 4003.nd2	6209.1	23062	0.269235	NT puits + AG004.nd2	3468.58	25339.9	0.136882
8000 -- 007-1311.nd2	7105.16	14515.1	0.489503	8000 AG 021.nd2	1691.29	9810.22	0.1724									NT puits 4002.nd2	10005.5	23122.5	0.432714	NT puits + AG001.nd2	3508.11	26703.6	0.131372
8000 -- 003-1311.nd2	4704.18	14907.5	0.315559	8000 + AG 007.nd2	1705.1	9844.08	0.17321									NT puits 4002.nd2	5741.17	23177.4	0.247706	NT puits + AG005.nd2	3631.87	14139.8	0.256855
8000 -- 006-1311.nd2	6752.2	15008.6	0.44989	8000 AG 021.nd2	1865.14	9854	0.189277									NT puits 4.nd2	13607.5	23234.8	0.585653	NT puits + AG003.nd2	3635.32	17727.5	0.205067
8000 -- 004-1311.nd2	4524.88	15620.6	0.289674	8000 + AG 005.nd2	2656.71	9973.17	0.266386									NT puits 4.nd2	5653	23290	0.242722	NT puits + AG003.nd2	3643.71	23097.2	0.157755
8000 -- 005-1311.nd2	4779.01	15794.4	0.302577	8000 + AG 007.nd2	1629.99	9977.78	0.163362									NT puits 4001.nd2	8167.11	23303.9	0.350461	NT puits + AG004.nd2	3912.51	19772.2	0.197879
8000 -- 002-1311.nd2	6008.41	16038.4	0.374627	8000 + AG 005.nd2	3501.3	9997.23	0.350227									NT puits 4002.nd2	5243.19	23372.4	0.224333	NT puits + AG005.nd2	3917.55	15098.1	0.259473
8000 -- 007-1311.nd2	8430.99	16402.3	0.514012	8000 AG 021.nd2	1733.7	10155.2	0.170721									NT puits 4002.nd2	8044.19	23894.1	0.336661	NT puits + AG.nd2	3925.9	19772.7	0.198551
8000 -- 002-1311.nd2	6095.53	16581.6	0.367608	8000 + AG 004.nd2	3177.14	10213.4	0.311074									NT puits 4003.nd2	5953.45	23952.4	0.248554	NT puits + AG.nd2	4024.65	25476.9	0.157972
8000 -- 004-1311.nd2	9059.5	16628.8	0.544809	8000 + AG 005.nd2	2596.89	10371.9	0.250378									NT puits 4004.nd2	4984.4	24115.7	0.206687	NT puits + AG005.nd2	4068.44	20227.5	0.201134
8000 -- 005-1311.nd2	6442.34	16875	0.381769	8000 + AG 006.nd2	3325.73	10549.3	0.315255									NT puits 4003.nd2	8513.2	24159	0.352382	NT puits + AG.nd2	4133.3	28001.4	0.147611
8000 -- 002-1311.nd2	4725.57	16912.5	0.279414	8000 + AG 007.nd2	2218.09	10653.7	0.208199									NT puits 4002.nd2	3450.05	24883.6	0.138647	NT puits + AG005.nd2	4148.43	19897.1	0.208494
8000 -- 008-1311.nd2	7968.31	16996.5	0.468819	8000 + AG 007.nd2	2177.38	10889.3	0.199955									NT puits 4002.nd2	5301.7	25642.9	0.206751	NT puits + AG002.nd2	4186.47	25293.4	0.165516
8000 -- 006-1311.nd2	6615.67	17138.8	0.386005	8000 + AG 004.nd2	2630.3	11064.8	0.237718									NT puits 4006.nd2	7026.78	25840.8	0.271926	NT puits + AG005.nd2	4211.92	16148	0.260833
8000 -- 006-1311.nd2	5898.19	17309.7	0.340745	8000 + AG 006.nd2	2551.7	11078.9	0.230321									NT puits 4002.nd2	6288.9	26482.3	0.237476	NT puits + AG005.nd2	4235.35	21337.4	0.198494
8000 -- 005-1311.nd2	9851.96	17900.1	0.550386	8000 + AG 005.nd2	3031.52	11095.5	0.273219									NT puits 4002.nd2	6990.85	27040.1	0.258536	NT puits + AG004.nd2	4248.96	26747.7	0.158854
8000 -- 005-1311.nd2	9869.35	19415.9	0.508314	8000 + AG 004.nd2	3280.19	11303.7	0.290188									NT puits 4003.nd2	8170.4	27055.6	0.301986	NT puits + AG001.nd2	4275.15	30035.9	0.142335
8000 --1311 .nd2	3613.46	19479.2	0.185503	8000 AG 022.nd2	2639.83	11433.1	0.230894									NT puits 4003.nd2	6341.31	27160.1	0.233479	NT puits + AG.nd2	4338.15	27731.7	0.156433
8000 -- 007-1311.nd2	13144.6	19886	0.661001	8000 + AG 005.nd2	2968.08	11564.6	0.256652									NT puits 4.nd2	10732.9	27305.2	0.393071	NT puits + AG003.nd2	4387.86	29480.3	0.14884
8000 -- 002-1311.nd2	8213.16	20004.7	0.410562	8000 + AG 004.nd2	2571.75	11710.6	0.219608									NT puits 4002.nd2	5773.19	27452.7	0.210296	NT puits + AG003.nd2	4416.45	14713.6	0.300162
8000 -- 006-1311.nd2	9469.87	20398.8	0.464236	8000 AG 021.nd2	2042.37	11780.9	0.173363									NT puits 4006.nd2	7837.62	27684.8	0.283102	NT puits + AG005.nd2	4499.63	23992.8	0.187541
8000 -- 001-1311.nd2	6752.92	20757.2	0.325329	8000 AG 021.nd2	2032.65	11958.7	0.169973									NT puits 4004.nd2	9298.59	27795.9	0.334531	NT puits + AG001.nd2	4522.79	27036.8	0.167283
8000 -- 002-1311.nd2	13117.5	21154.8	0.620071	8000 + AG 005.nd2	2665.23	12079.9	0.220633									NT puits 4004.nd2	8761.31	27816	0.314974	NT puits + AG.nd2	4572.07	30234	0.151223
8000 --1311 .nd2	4118.56	21154.8	0.194687	8000 + AG 004.nd2	2884.36	12115.9	0.238065									NT puits 4004.nd2	11200.1	28029.9	0.399577	NT puits + AG003.nd2	4600.07	29589.4	0.155464
8000 -- 007-1311.nd2	14938.5	21725.6	0.687598	8000 + AG 006.nd2	3478.53	12509.7	0.278066									NT puits 4003.nd2	12207.3	28568	0.427309	NT puits + AG.nd2	4686.01	21336.7	0.219622
8000 -- 008-1311.nd2	12226.8	21864.7	0.559202	8000 + AG 004.nd2	3136.35	12800.6	0.245016									NT puits 4003.nd2	8419.72	29220	0.288149	NT puits + AG.nd2	4703.06	40435.6	0.11631
8000 -- 003-1311.nd2	11314.4	22346.1	0.506324	8000 + AG 005.nd2	3640.21	12833.4	0.283652									NT puits 4006.nd2	13788.2	29854.4	0.461847	NT puits + AG002.nd2	4712.04	30904.1	0.152473
8000 -- 008-1311.nd2	10887.3	22347.9	0.487174	8000 AG 021.nd2	2007.32	12898.1	0.155629									NT puits 4006.nd2	8779.74	30207.1	0.290652	NT puits + AG005.nd2	4724.4	25927.6	0.182215
8000 --1311 .nd2	5188.13	22994.3	0.225627	8000 + AG 005.nd2	3325.55	13099	0.253879									NT puits 4006.nd2	10090.6	30379	0.332157	NT puits + AG002.nd2	4725.73	26269.4	0.179895
8000 -- 003-1311.nd2	11096.7	23024.1	0.481958	8000 + AG 007.nd2	1886.61	13143.9	0.143535									NT puits 4001.nd2	8007.55	31183	0.256792	NT puits + AG004.nd2	4733.97	30381.7	0.155816
8000 -- 007-1311.nd2	13767	23111.8	0.595673	8000 + AG 006.nd2	3080.32	13247.9	0.232514									NT puits 4001.nd2	4473.1	31912.6	0.140167	NT puits + AG001.nd2	4741.8	32795	0.144589
8000 -- 006-1311.nd2	8334.6	23491.9	0.354786	8000 + AG 005.nd2	3368.67	13375.7	0.25185									NT puits 4.nd2	13047.1	32420.1	0.402437	NT puits + AG005.nd2	4912.5	20412.7	0.240659
8000 -- 007-1311.nd2	12514.8	23565.4	0.531067	8000 + AG 004.nd2	3652.89	13476.5	0.271056									NT puits 4002.nd2	6025.21	32899	0.183143	NT puits + AG.nd2	4928.78	12571.9	0.392047
8000 -- 001-1311.nd2	10399.1	23736.1	0.438114	8000 AG 022.nd2	2798.71	13736.1	0.203749									NT puits 4003.nd2	9084.77	32949.2	0.27572	NT puits + AG003.nd2	4945.67	30945.8	0.159817
8000 -- 004-1311.nd2	13178.5	24082.3	0.547228	8000 + AG 007.nd2	2662.26	14217.3	0.187255									NT puits 4001.nd2	8290.99	33759.3	0.245591	NT puits + AG.nd2	5152.67	26829.3	0.192054
8000 -- 005-1311.nd2	14169.5	24320.2	0.582622	8000 AG 022.nd2	3242.11	14246.6	0.227571									NT puits 4004.nd2	10397	35788.7	0.290512	NT puits + AG005.nd2	5161.89	32498.1	0.158837
8000 -- 003-1311.nd2	15001.2	24391.5	0.615017	8000 + AG 007.nd2	2304.43	14582.9	0.158023									NT puits 4001.nd2	6136.62	36162.2	0.169697	NT puits + AG005.nd2	5247.25	15567.8	0.337058
8000 -- 002-1311.nd2	14130.4	25302.5	0.558458	8000 AG 022.nd2	3486.44	15999.8	0.217906									NT puits 4002.nd2	14229.4	37873.6	0.375709	NT puits + AG005.nd2	5260.15	20235.5	0.259946
8000 -- 003-1311.nd2	8460.55	25625.4	0.330162	8000 AG 022.nd2	5077.17	16463.7	0.308386									NT puits 4.nd2	18709.1	38199.3	0.489776	NT puits + AG002.nd2	5278.92	27826.9	0.189706
8000 --1311 .nd2	6655.01	26864.9	0.247721	8000 + AG 007.nd2	2564.09	17356.8	0.147728									NT puits 4004.nd2	10723.2	39251.7	0.273191	NT puits + AG004.nd2	5409.29	27830.4	0.194366
8000 -- 007-1311.nd2	19720.7	28010.1	0.704059	8000 AG 022.nd2	4627.15	18564.3	0.24925									NT puits 4001.nd2	11521	40647.9	0.283434	NT puits + AG002.nd2	5692.55	34114.7	0.166865
8000 -- 005-1311.nd2	17130.2	28818.1	0.594425	8000 + AG 006.nd2	5522.33	18656.7	0.295997									NT puits 4002.nd2	9299.1	41690.6	0.22305	NT puits + AG005.nd2	5724.96	14023.8	0.408232
8000 -- 008-1311.nd2	13950.8	30050.3	0.464247	8000 + AG 004.nd2	3977.74	19224.8	0.206906													NT puits + AG004.nd2	5729.25	22365.9	0.25616
				8000 + AG 007.nd2	2620.2	20440.4	0.128188													NT puits + AG003.nd2	6101.62	33930.7	0.179826
				8000 + AG 004.nd2	6649.5	21159.7	0.314254													NT puits + AG005.nd2	6131.3	22690.3	0.270217
				8000 + AG 008.nd2	5401.7	21381.7	0.252632													NT puits + AG.nd2	6269.64	31177.1	0.201097
				8000 + AG 004.nd2	4021.64	22281.5	0.180493													NT puits + AG.nd2	6415.72	26830.7	0.239118
				8000 + AG 004.nd2	5812.94	22611.2	0.257083													NT puits + AG005.nd2	6886.59	24967	0.275828
				8000 AG 021.nd2	3335.45	23905.5	0.139526													NT puits + AG004.nd2	6988.03	30344.7	0.230288
				8000 AG 022.nd2	6195.89	25073.7	0.247107													NT puits + AG.nd2	7106.76	25245.8	0.281502
				8000 AG 022.nd2	9078.65	30899.3	0.293814													NT puits + AG003.nd2	7646.88	35219.8	0.217119
				8000 + AG 007.nd2	4525.17	33345.1	0.135707													NT puits + AG004.nd2	7708.41	37957.3	0.203081
																				NT puits + AG005.nd2	8012.5	22263.6	0.359892
																				NT puits + AG004.nd2	8885.73	31914.9	0.27842
																				NT puits + AG005.nd2	9550.97	22140.4	0.431382
																				NT puits + AG004.nd2	9625.95	31608.4	0.304538
																				NT puits + AG005.nd2	11607.2	26146	0.44394
																				NT puits + AG.nd2	13695.9	40010.8	0.342307
																				NT puits + AG.nd2	13937.8	29421.3	0.473732
																				NT puits + AG.nd2	14316.4	32171.5	0.445002

## Sheet: Fig 2
	Supplementary Figure 15 : Full scans of immunoblots – related to Fig. 2b and 2c. (a,b) Full scan for SAMHD1, SUMOylated SAMHD1 and SUMO2/3 immunoblots shown in Fig 2b (a) and 2c (b). Boxes highlight lanes used in figure. The dotted line represent the cut in the membrane for revelation with different antibodies.

## Sheet: Fig 3B
Fig 3B	U937-based restriction assay
	U937	WT	T592E	RKR	QEN	RRR	QQN
cell line #7	101.78	17.51	94.33	14.09	35.33	66.07	77.15
	101.78	19.86	90.32	16.27	40.48	67.22	80.39
	96.44	16.52	91.09	15.98	35.52	66.07	82.88
average #7	100	17.9633	91.9133	15.4467	37.11	66.4533	80.14
Biological replicats
cell line #1	99	64		52	81
	98	56		51	68
	101	59		44	79
	103	55		48	73
average #1	100.25	58.5		48.75	75.25
cell line #2 infection #1	102	33	137	56	43
	96	32	137	57	49
	97	30	133	60	46
	104	36	133	58	48
average #2.1	99.75	32.75	135	57.75	46.5
cell line #2 infection #2	105	30	160	52	41
	101	31	178	49	42
	96	28	179	52	38
	98	28	167	55	36
average #2.2	100	29.25	171	52	39.25
cell line #3	104	42	128			92
	96	46	132			93
	101	46	157			104
	99	46	150			108
average #3	100	45	141.75			99.25
cell line #4	109	49	170			118	139
	102	53	155			145	135
	99	47	172			113	147
	90	52	151			125	140
average #4	100	50.25	162			125.25	140.25
cell line #5	102	53	93			71
	94	55	100			74
	104	54	97			78
	100	60	104			74
average #5	100	55.5	98.5			74.25
cell line #6 infection #1	107	37	107			85
	93	38	105			84
	95	40	111			103
	105	41	130			104
average #6.1	100	39	113.25			94
cell line #6 infection #2	100	29	96			59
	104	31	94			65
	96	35	85			65
average #6.2	100	31.6667	91.6667			63
cell line #3	103	73	155			124	135
	98	87	158			129	142
	100	85	157			127	144
	98	85	150			123	139
average #3	99.75	82.5	155			125.75	140

## Sheet: Fig 3C
Fig 3C	U937-based restriction assay
	U937	WT	T592E	Q594N	K595R	K595A	E597Q
cell line #4	97.28	20.29	94.33	31.89	67.41	99.28	78.8
	102.54	21.56	90.32	33.8	63.4	91.85	76.63
	100.18	19.75	91.09	34.37	60.34	90.22	82.97
	101.78	17.51
	101.78	19.86
	96.44	16.52
Biological replicats
cell line #1	109	49	170	70	97		140
	102	53	155	72	101		149
	99	47	172	65	105		140
	90	52	151	77	104		139
average #1	100	50.25	162	71	101.75		142
cell line #2 infection #1	100	29	96		93
	104	31	94		87
	96	35	85		95
average #2.1	100	31.6667	91.6667		91.6667
cell line #2 infection #2	107	37	107		74
	93	38	105		71
	95	40	111		76
	105	41	130		81
average #2.2	100	39	113.25		75.5
cell line #3 infection #1	105	18	126	29	63	90	86
	95	24	131	23	66	91	84
	100	20	129	31	61	86	86
average #3.1	100	20.6667	128.667	27.6667	63.3333	89	85.3333
cell line #3 infection #2	98	26	129	40	88	118	103
	102	30	133	34	79	108	108
	103	30	129	39	76	114	105
	97	28	123	40	73	105	103
average #3.2	100	28.5	128.5	38.25	79	111.25	104.75
cell line #3 infection #3	99	23	124	36	70	107	105
	101	27	124	34	69	108	99
	96	26	132	37	73	108	95
	104	26	141	36	128	117	106
average #3.3	100.333	26.3333	132.333	35.6667	90	111	100
cell line #3 infection #4	100	51	167	42	136	162	108
	96	49	174	53	128	189	126
	103	53	179	50	125	163	130
	100	51	173	48	130	171	122
average #3.4	99.75	51	173.25	48.25	129.75	171.25	121.5

## Sheet: Fig 3D
Fig 3D	Quantification of dATP
	U937	WT	T592E	Q594N	K595R	E597Q	RKR	QEN	RRR	QQN
cell line #1 quantification #1	100	5.8	7.3	6.5	6	8	6.3	7.5	4.3	7.5
cell line #1 quantification #2	100	8.62	0.55	4.65	1.37	1.37	0.68	6.3	0.48	0.62
cell line #1 quantification #3	100	6.62	0.48	4.82	1.14	1.2	0.78	6.14	0.6	0.66
cell line #2 quantification #1	100	6.76	7.07						5.23
cell line #2 quantification #2	100	8.71	5.27						6.05
cell line #3 quantification #1	100	5.26	5.24						6.05
cell line #3 quantification #2	100	4.56	5.2						4.92

## Sheet: Fig 4C & 4D
	Supplementary Figure 16 : Full scans of immunoblots – related to Fig. 4c, 4d and 4f. (a,b) Full scan for SAMHD1 immunoblots shown shown in Fig 4c (a) and 4d (b). Boxes highlight lanes used in figure. The dotted line represent the cut in the membrane for revelation with different antibodies. (c) Full scan for SAMHD1, SUMOylated SAMHD1 and SUMO2 immunoblots shown in Fig 4f . Boxes highlight lanes u…

[truncated: 34 more sheets: Fig 4E, Fig 4F, Fig 5A-B, Fig 5C, Fig 5E, Fig 5F, Fig 6A, Fig 6B, Fig 6C, Supp Fig 1, Supp Fig 2A, Supp Fig 2C, Supp Fig 2D, Supp Fig 5, Supp Fig 6B, Supp Fig 6C, Supp Fig 6D, Supp Fig 6E, Supp Fig 7C, Supp Fig 8A …]
